# Supplementary material for: Stress-induced changes in cognitive function and intestinal barrier integrity can be ameliorated by venlafaxine and synbiotic supplementations
Source: PeerJ. 2024 Feb 28;12:e17033. doi: 10.7717/peerj.17033 (PMC10908264; doi:10.7717/peerj.17033)
Supplement: Supplemental Information 1 [file peerj-12-17033-s001.ods]

## Sheet: Sheet1
1. Alteration of food and water consumption, body, organ weights and biochemical profiles in male rats under stress exposures
1.1 Daily body weight gain (g)
Weight gain	No.	Con	Str	Str+Vlx	Str+Syn	Str+Vlx+Syn
	1	9.05	8.11	9.48	8.75	8.29
	2	9.05	7.29	8.58	9.23	8.43
	3	8.7	8.21	6.86	8.88	9
	4	8.93	7.86	8.78	8.95	8.29
	5	8.5	6.96	9	6.79	7.64
	6	8.88	8.36	8.75	8.88	8.75
	7	9.13	8.64	8.7	9.38	9.64
	8	9.73	7.59	9.57	9	8.93
	9	9	7.5	8.88	8.95	8
Mean ± SEM.		8.99 ± 0.11	7.84 ± 0.18	8.73 ± 0.26	8.76 ± 0.25	8.55 ± 0.20
1.2 Daily food intake (g)
Food intake	No.	Con	Str	Str+Vlx	Str+Syn	Str+Vlx+Syn
	1	27	25	28	26	25
	2	29	26	26	27	26
	3	25	24	21	26	28
	4	28	23	26	27	26
	5	26	21	27	30	24
	6	28	25	28	28	27
	7	30	26	26	29	30
	8	31	24	29	28	27
	9	29	23	27	27	25
Mean ± SEM.		28.11 ± 0.63	24.11 ± 0.54	26.44 ± 0.77	27.56 ± 0.44	26.44 ± 0.60
1.3 Daily water intake (ml)
Water intake	No.	Con	Str	Str+Vlx	Str+Syn	Str+Vlx+Syn
	1	14	18	16	13	17
	2	15	17	15	18	15
	3	13	18	12	15	16
	4	14	17	15	14	15
	5	13	15	15	16	14
	6	15	18	16	15	16
	7	17	19	15	16	19
	8	15	18	16	17	15
	9	14	17	15	15	14
Mean ± SEM.		14.44 ± 0.41	17.44 ± 0.38	15.00 ± 0.41	15.44 ± 0.50	15.67 ± 0.53
1.4 Adiposity index (%)
Adiposity index	No.	Con	Str	Str+Vlx	Str+Syn	Str+Vlx+Syn
	1	9.67	7.09	10.57	9.12	9.04
	2	11.3	7.72	7.18	10.37	6.26
	3	12.31	8.54	7.79	7.32	7.58
	4	12.35	9.19	8.25	7.88	7.99
	5	8.7	3.97	8.77	6.91	8.24
	6	9.99	4.98	6.93	8.69	9.83
	7	9.84	9.68	10.29	10.76	9.45
	8	10.59	9.74	11.3	10.68	9.69
	9	10.38	10.02	10.62	9.67	10.49
Mean ± SEM.		10.57 ± 0.46	7.88 ± 0.72	9.08 ± 0.55	9.04 ± 0.48	8.73 ± 0.44
1.5 Adrenal weight (%)
Adrenal weight	No.	Con	Str	Str+Vlx	Str+Syn	Str+Vlx+Syn
	1	0.018	0.035	0.009	0.025	0.017
	2	0.022	0.044	0.029	0.03	0.029
	3	0.025	0.03	0.03	0.034	0.029
	4	0.017	0.034	0.032	0.023	0.026
	5	0.015	0.049	0.01	0.022	0.015
	6	0.017	0.016	0.01	0.023	0.016
	7	0.021	0.018	0.015	0.028	0.021
	8	0.021	0.043	0.013	0.031	0.022
	9	0.023	0.016	0.016	0.032	0.023
Mean ± SEM.		0.02 ± 0.00	0.03 ± 0.00	0.02 ± 0.00	0.03 ± 0.00	0.02 ± 0.00
1.6 Spleen weight (%)
Spleen weight	No.	Con	Str	Str+Vlx	Str+Syn	Str+Vlx+Syn
	1	0.219	0.219	0.184	0.229	0.18
	2	0.264	0.23	0.246	0.202	0.191
	3	0.211	0.226	0.218	0.204	0.191
	4	0.19	0.169	0.229	0.221	0.22
	5	0.2	0.196	0.19	0.204	0.232
	6	0.189	0.205	0.211	0.204	0.281
	7	0.214	0.189	0.215	0.206	0.207
	8	0.146	0.159	0.138	0.163	0.121
	9	0.215	0.13	0.169	0.147	0.132
Mean ± SEM.		0.21 ± 0.01	0.19 ± 0.01	0.20 ± 0.01	0.19 ± 0.01	0.20 ± 0.02
1.7 Thymus weight (%)
Thymus weight	No.	Con	Str	Str+Vlx	Str+Syn	Str+Vlx+Syn
	1	0.17	0.178	0.174	0.22	0.178
	2	0.175	0.161	0.166	0.15	0.155
	3	0.19	0.172	0.189	0.19	0.166
	4	0.196	0.156	0.189	0.153	0.178
	5	0.212	0.203	0.19	0.202	0.194
	6	0.185	0.169	0.178	0.166	0.169
	7	0.253	0.112	0.222	0.184	0.201
	8	0.217	0.135	0.208	0.134	0.209
	9	0.185	0.187	0.168	0.182	0.162
Mean ± SEM.		0.20 ± 0.01	0.16 ± 0.01	0.19 ± 0.01	0.17 ± 0.01	0.18 ± 0.01
1.8 Blood glucose (mg/dL)
Blood glucose	No.	Con	Str	Str+Vlx	Str+Syn	Str+Vlx+Syn
	1	150	158	134	125	138
	2	104	180	150	90	87
	3	90	125	106	110	89
	4	85	108	90	85	72
	5	140	105	89	105	120
	6	135	170	145	102	115
	7	120	160	130	94	105
	8	115	145	124	87	96
	9	145	139	110	108	120
Mean ± SEM.		120.40 ± 7.95	143.30 ± 8.84	119.80 ± 7.45	100.70 ± 4.32	104.7 ± 6.86
1.9 Total cholesterol (mg/dL)
Cholesterol	No.	Con	Str	Str+Vlx	Str+Syn	Str+Vlx+Syn
	1	74	67	78	63	52
	2	50	71	68	42	50
	3	57	69	21	52	66
	4	60	68	56	55	56
	5	90	76	94	66	63
	6	67	72	64	58	60
	7	90	78	95	70	65
	8	76	110	102	65	72
	9	88	127	118	72	70
Mean ± SEM.		72.44 ± 5.00	82.00 ± 7.14	77.33 ± 9.68	60.33 ± 3.18	61.58 ± 2.56
1.10 Triglycerides (mg/dL)
Triglycerides	No.	Con	Str	Str+Vlx	Str+Syn	Str+Vlx+Syn
	1	105	160	16	160	103
	2	90	120	90	111	101
	3	125	178	84	150	219
	4	118	115	124	115	141
	5	95	150	190	128	92
	6	110	167	140	120	132
	7	95	175	190	130	95
	8	115	180	120	167	155
	9	120	170	115	160	150
Mean ± SEM.		108.10 ± 4.18	157.20 ± 8.13	118.80 ± 17.97	137.90 ± 7.17	132.00 ± 13.58
1.11 Urinary corticosterone (ng/mL)
Corticosterone	No.	Con	Str	Str+Vlx	Str+Syn	Str+Vlx+Syn
	1	105	160	16	160	103
	2	90	120	90	111	101
	3	125	178	84	150	219
	4	118	115	124	115	141
	5	95	150	190	128	92
	6	110	167	140	120	132
	7	95	175	190	130	95
	8	115	180	120	167	155
	9	120	170	115	160	150
Mean ± SEM.		14.22 ± 1.51	30.63 ± 2.05	15.42 ± 1.09	21.49 ± 0.89	15.28 ± 1.21
2. Depression-like behaviors: Forced swimming test
2.1 Swimming duration (s)
Swimming time	No.	Con	Str	Str+Vlx	Str+Syn	Str+Vlx+Syn
	1	120	70	115	95	105
	2	90	60	120	60	90
	3	105	55	145	80	75
	4	95	53	98	75	85
	5	130	80	135	115	110
	6	225	135	180	180	180
	7	150	90	120	120	130
	8	210	116	150	156	160
	9	95	53	95	70	60
Mean ± SEM.		135.60 ± 16.80	79.11 ± 9.86	128.70 ± 8.98	105.70 ± 13.65	110.60 ± 13.21
2.2 Climbing duration (s)
Climbing time	No.	Con	Str	Str+Vlx	Str+Syn	Str+Vlx+Syn
	1	120	30	95	115	135
	2	180	85	120	195	165
	3	160	150	90	160	175
	4	160	137	117	155	155
	5	100	70	45	85	106
	6	60	75	90	75	81
	7	100	125	100	115	105
	8	50	64	15	44	45
	9	180	142	125	170	195
Mean ± SEM.		123.30 ± 16.50	97.56 ± 14.02	88.56 ± 12.14	123.80 ± 16.62	129.10 ± 16.22
2.3 Immobility duration (s)
Immobility time	No.	Con	Str	Str+Vlx	Str+Syn	Str+Vlx+Syn
	1	60	200	90	90	60
	2	30	155	60	45	45
	3	35	95	65	60	50
	4	45	110	85	70	60
	5	70	150	120	100	84
	6	15	90	30	45	39
	7	50	85	80	65	65
	8	40	120	135	100	95
	9	25	105	80	60	45
Mean ± SEM.		41.11 ± 5.76	123.30 ± 12.64	82.78 ± 10.41	70.56 ± 7.14	60.33 ± 6.25
3. Spatial learning and memory: Morris Water Maze
3.1 Learning trial (s): Day 1
Learning (day 1)	No.	Con	Str	Str+Vlx	Str+Syn	Str+Vlx+Syn
	1	22.76	16.25	25.4	15.62	12.11
	2	13.32	27.97	18.08	16.13	12.49
	3	20.09	30.95	16.92	16.91	16.47
	4	19.47	22.93	24.74	24.22	19.1
	5	17.71	26.94	51.17	13.25	28.16
	6	20.22	29.24	33.87	25.16	31.79
	7	20.02	23.02	16.4	15.54	14.15
	8	15.02	24.16	14.81	24.5	21.96
	9	18.88	23.64	20.83	18.84	8.26
Mean ± SEM.		18.61 ± 0.96	25.01 ± 1.46	24.69 ± 3.86	18.91 ± 1.51	18.28 ± 2.60
3.2 Learning trial (s): Day 2
Learning (day 2)	No.	Con	Str	Str+Vlx	Str+Syn	Str+Vlx+Syn
	1	5.25	30.37	7.38	9.11	14.67
	2	10.61	15.8	13.94	9.1	8.41
	3	7.11	14.83	7.45	9.99	8.82
	4	8.45	14.34	16.16	16.39	18.72
	5	16.45	22.56	27.7	11.95	18.45
	6	15.35	30.05	11.2	12.78	19.6
	7	11.63	14.06	10.18	8.58	14.81
	8	15.93	17.51	20.76	11.69	9.16
	9	8.24	22.87	13.16	11.25	11.78
Mean ± SEM.		11.00 ± 1.37	20.27 ± 2.18	14.21 ± 2.20	11.20 ± 0.81	13.82 ± 1.49
3.3 Learning trial (s): Day 3
Learning (day 3)	No.	Con	Str	Str+Vlx	Str+Syn	Str+Vlx+Syn
	1	12.87	16.17	12.7	10.74	11.53
	2	14.54	23.08	12.39	17.43	9.67
	3	11.34	7.58	8.68	7.61	11.29
	4	12.69	17.59	9.52	10.63	9.4
	5	11.63	16.15	14.96	9.46	12.01
	6	7.45	12.57	9.59	9	11.14
	7	9.91	16.62	10.51	5.61	12.83
	8	7.55	16.94	11.17	9.21	7.73
	9	10.07	30.99	8.38	10.7	8.26
Mean ± SEM.		10.89 ± 0.80	17.52 ± 2.18	10.88 ± 0.72	10.04 ± 1.08	10.43 ± 0.58
3.4 Memory test (s): Probe test
Probe test	No.	Con	Str	Str+Vlx	Str+Syn	Str+Vlx+Syn
	1	25.32	39.18	16.46	18.51	12
	2	30.38	52.83	22.92	26.06	9.38
	3	20.73	30.23	11.12	36.69	11.81
	4	20.12	28.64	17.13	15.86	24.66
	5	9.53	22.59	9.95	20.16	14.34
	6	6.48	25.59	17.37	14.32	8.34
	7	15.05	30.86	8.37	30.53	19.42
	8	23.07	25.28	17	38.01	12.33
	9	22.47	25.83	18.26	18.47	35.4
Mean ± SEM.		19.24 ± 2.54	31.22 ± 3.14	15.40 ± 1.55	24.29 ± 2.98	16.41 ± 2.92
4. Alteration of hippocampal morphology and GDNF protein expression
4.1 Pyknotic cells in dentate gyrus (%)
Pyknotic cells	No.	Con	Str	Str+Vlx	Str+Syn	Str+Vlx+Syn
	1	10.8	38.7	16.88	27.75	14.95
	2	5.22	33.94	12.84	29	24.56
	3	9.88	29	17.46	20.46	20.65
	4	4	25.4	22.57	14.51	22.8
Mean ± SEM.		7.48 ± 1.68	31.76 ± 2.90	17.44 ± 2.00	22.93 ± 3.38	20.74 ± 2.09
4.2 Relative hippocampal GDNF to GAPDH protein expression
GDNF/GAPDH ratio	No.	Con	Str	Str+Vlx	Str+Syn	Str+Vlx+Syn
	1	0.97	2.72	2.7	1.48	1.85
	2	0.98	1.45	2.13	2.83	1.32
	3	0.99	1.21	0.91	0.92	0.73
	4	1.06	1.35	1.27	0.95	1.58
Mean ± SEM.		1.00 ± 0.02	1.68 ± 0.35	1.75 ± 0.41	1.55 ± 0.45	1.37 ± 0.24
5. Alteration of ileum morphology and GDNF protein expression
5.1 Inflammatory scores
Inflammation	No.	Con	Str	Str+Vlx	Str+Syn	Str+Vlx+Syn
	1	6.5	25	19.5	18	19
	2	8.5	25	19	10	25
	3	12	22	18	15	18
	4	10	20	24	20	22
Mean ± SEM.		9.25 ± 1.16	23.00 ± 1.23	20.13 ± 1.33	15.75 ± 2.18	21.00 ± 1.58
5.2 Intestinal permeability
Intensity	No.	Con	Str	Str+Vlx	Str+Syn	Str+Vlx+Syn
	1	100	1290	450	550	150
	2	80	1000	380	400	350
	3	45	950	350	350	200
	4	120	850	550	200	150
Mean ± SEM.		86.25 ± 15.99	1023 ± 94.46	432.50 ± 44.42	375.0 ± 72.17	212.5 ± 47.32
5.3 Relative ileum GDNF to beta-actin protein expression
GDNF/actin ratio	No.	Con	Str	Str+Vlx	Str+Syn	Str+Vlx+Syn
	1	0.97	1.05	0.25	0.18	0.21
	2	0.98	1.02	0.59	0.16	0.08
	3	1	1.52	0.24	0.32	0.67
	4	1.05	1.33	1.49	1.62	1.28
Mean ± SEM.		1.00 ± 0.02	1.23 ± 0.12	0.64 ± 0.29	0.57 ± 0.35	0.56 ± 0.27
